# Supplementary material for: Determinants of Quality of Life in Adult Patients with Chronic Non-Bacterial Osteomyelitis (CNO) of the Sternocostoclavicular Region (SCCH): A Dutch Single Center Study
Source: J Clin Med. 2022 Mar 27;11(7):1852. doi: 10.3390/jcm11071852 (PMC9000162; doi:10.3390/jcm11071852)
Supplement: Supplementary file 1 [file jcm-11-01852-s001.zip]

Archive with 1 entries (1 files):
- jcm-1634994-supplementary.pdf
